# Supplementary material for: Potentially Inappropriate Prescribing and Potential Prescribing Omissions and Their Association with Adverse Drug Reaction-Related Hospital Admissions
Source: J Clin Med. 2024 Jan 6;13(2):323. doi: 10.3390/jcm13020323 (PMC10816937; doi:10.3390/jcm13020323)
Supplement: Supplementary file 1 [file jcm-13-00323-s001.zip]

Archive with 1 entries (1 files):
- jcm-2782210-supplementary.pdf
